# Supplementary material for: Average daily gain divergence in beef steers is associated with altered plasma metabolome and whole blood immune-related gene expression
Source: Transl Anim Sci. 2020 May 27;4(3):txaa074. doi: 10.1093/tas/txaa074 (PMC7381838; doi:10.1093/tas/txaa074)
Supplement: txaa074_suppl_Supplementary_Table_S1 [file txaa074_suppl_supplementary_table_s1.xlsx]

## Sheet: Sheet1
Supplementary Table 1. List of identified amine/phenol metabolites
Normalized RT (s)	m/z_light	HMDB No.	Compounds	Li Library No.	Compounds
115.4	375.078	HMDB00224	O-Phosphoethanolamine
122.3	537.212	HMDB0028813	Glutamylarginine
125.2	403.144	HMDB00479	3-Methylhistidine
137.3	403.143	HMDB00001	1-Methylhistidine
138.1	375.077	HMDB00224	Isomer of O-Phosphoethanolamine
144.3	495.154	HMDB0028793	Glutaminyl-Aspartic acid
144.5	403.143	HMDB00001	Isomer of 1-Methylhistidine
146.7	408.17	HMDB00517	Arginine
148.6	509.17	HMDB0028796	Glutaminyl-Glutamic acid
148.6	359.073	HMDB00251	Taurine
171.2	351.11	HMDB00128	Guanidoacetic acid
171.3	509.17	HMDB0028817	Glutamyl-Glutamine
173.4	437.149	HMDB0028797	Glutaminylglycine
188.5	422.185	HMDB00670	Homoarginine
192.5	482.124	HMDB0028749	Aspartyl-Aspartate
193.2	436.201	HMDB03334	Symmetric dimethylarginine
202.7	380.127	HMDB00641	Glutamine
215.2	409.154	HMDB00904	Citrulline
223.3	482.159	HMDB0029060	Threoninyl-Glutamate
238.2	399.104	HMDB02005_2	Methionine Sulfoxide - Isomer
240.1	468.143	HMDB0028763	Aspartyl-Threonine
243.9	451.165	HMDB0028790	Glutaminyl-Alanine
245.9	353.116	HMDB00719	Homoserine
252.8	410.138	HMDB0029061	Threoninyl-Glycine
254.9	423.17	HMDB00679	Homocitrulline
255.5	339.101	HMDB00187	Serine
282.9	438.133	HMDB0028683	Alanyl-Aspartic Acid
298.6	381.111	HMDB00148	Glutamic Acid
304.3	438.131	HMDB0028746	Aspartyl-Alanine
312	365.116	HMDB00725	4-Hydroxyproline
331.6	367.096	HMDB00191	Aspartic Acid
336.8	477.18	HMDB0029015	Prolyl-Glutamine
346.2	353.116	HMDB00167	Threonine
348	395.127	HMDB00510	Aminoadipic acid
377.4	394.143	HMDB28680	Alanyl-Alanine
385.7	466.161	HMDB0029123	Valyl-Aspartate
392.3	309.091	HMDB00123	Glycine
396	309.091	HMDB00123	Isomer of Glycine
409.4	493.212	HMDB0028905	Isoleucyl-Glutamine
414.8	478.165	HMDB0029016	Prolyl-Glutamate
428.6	450.169	HMDB0029027	Prolyl-Threonine
435.2	408.158	HMDB0029127	Valyl-Glycine
436.8	381.111	HMDB02393	N-Methyl aspartic acid
441.5	493.211	HMDB0028927	Leucyl-Glutamine
453.5	323.106	HMDB00161	Alanine
454.2	478.128	HMDB00296	Uridine
460.9	406.144	HMDB0011178	Prolyl-Glycine
464.6	540.135	HMDB03337	Oxidized glutathione
467.2	480.18	HMDB0028832	Glutamyl-Valine
486.5	453.169	HMDB00210	Pantothenic acid
491.8	422.174	HMDB0029120	Valyl-Alanine
497.9	478.129	HMDB00296	Isomer of Uridine
504.2	460.118	HMDB00296_2	Isomer of Uridine - H2O
504.4	480.181	HMDB0028925	Leucyl-Aspartate
508.4	514.166	HMDB0028991	Phenylalanyl-Aspartate
514.2	376.096	HMDB00469	Isomer of 5-Hydroxymethyluracil
514.4	420.159	HMDB0029010	Prolyl-Alanine
517.2	460.118	HMDB00296_2	Uridine - H2O
518.7	337.121	HMDB03911	3-Aminoisobutanoic acid
518.7	494.196	HMDB0028928	Leucyl-Glutamate
522.7	528.18	HMDB28994	Phenylalanyl-Glutamate
523.9	351.137	HMDB03355	5-Aminopentanoic acid
527.2	422.174	HMDB0028907	Isoleucyl-Glycine
531	494.196	HMDB0028928	Isomer of Leucyl-Glutamate
543.1	376.096	HMDB00469	5-Hydroxymethyluracil
551.9	337.122	HMDB00452	Alpha-aminobutyric acid
553.3	363.101	HMDB00148_2	Glutamic Acid - H2O
557.4	323.106	HMDB00271	Sarcosine
567.2	456.159	HMDB28995	Phenylalanyl-Glycine
572	369.094	HMDB02108	Methylcysteine
575.2	422.174	HMDB0028700	Alanyl-Valine
583.2	363.101	HMDB00148_2	Isomer of Glutamic Acid - H2O
588.1	436.19	HMDB0028900	Isoleucyl-Alanine
605.3	399.125	HMDB00897	7-Methylguanine
611.2	349.122	HMDB00162	Proline
636.2	470.174	HMDB28988	Phenylalanyl-Alanine
652.4	383.109	HMDB00696	Methionine
657.9	351.137	HMDB00883	Valine
666.2	422.174	HMDB0000759	Glycyl-Leucine
670.5	411.092	NA	Cysteinyl-Glycine dimer
671.5	346.086	HMDB00300	Uracil
677.4	383.11	HMDB00696	Isomer of Methionine
682.7	442.143	HMDB00684	Kynurenine
688.2	438.148	HMDB00929	Tryptophan
711.6	480.161	HMDB0029023	Prolyl-Methionine
716.2	424.133	HMDB00684_2	Kynurenine - H2O
722.6	448.19	HMDB0029030	Prolyl-Valine
750.1	329.106	HMDB01370	Diaminopimelic acid
754.7	371.632	HMDB0028950	Lysyl-Glutamate
765.3	399.137	HMDB00159	Phenylalanine
786.7	365.153	HMDB00172	Isoleucine
791.6	319.11	HMDB00112_2	Gamma-Aminobutyric acid - H2O
797.1	363.137	HMDB00716	Pipecolic acid
829.7	345.092	HMDB00099_2	Cystathionine - Isomer
835.7	315.108	HMDB00450	5-Hydroxylysine
837	462.206	NA	Prolyl-Isoleucine
839.6	365.151	HMDB01645	Norleucine
842.1	462.206	NA	Prolyl-Leucine
847.3	354.07	HMDB00192	Cystine
849.7	416.116	HMDB00755	Hydroxyphenyllactici acid
870.2	518.17	HMDB0028884	Histidinyl-Glutamate
906.8	496.19	HMDB0011179	Prolyl-Phenylalanine
909.7	342.63	HMDB0028944	Lysyl-Alanine
918.3	372.09	HMDB01895	Salicylic acid
927.6	446.148	HMDB0028885	Histidinyl-Glycine
932.1	342.63	HMDB0028944	Alanyl-Lysine
977.7	386.106	HMDB00669	Ortho-Hydroxyphenylacetic acid
1003	386.106	HMDB00440	3-Hydroxyphenylacetic acid
1012.8	300.103	HMDB00214	Ornithine
1032.2	372.09	HMDB00500	Isomer of 4-Hydroxybenzoic acid
1044.1	460.165	HMDB28689	Alanyl-Histidine
1049	307.111	HMDB00182	Lysine
1052.1	372.09	HMDB00500	4-Hydroxybenzoic acid
1071.5	400.121	HMDB02199	Desaminotyrosine
1095	389.128	HMDB00177	Histidine
1103.5	428.117	HMDB00954	trans-Ferulic acid
1141.8	393.184	HMDB00991	2-Aminooctanoic acid
1149.9	395.106	HMDB03320	Indole-3-carboxylic acid
1217.2	347.142	HMDB03640_2	Beta-Leucine - H2O
1247.4	421.122	HMDB00734	Indoleacrylic acid
1266.9	278.108	HMDB01414	1,4-Diaminobutane
1275.3	356.095	HMDB00750_2	Isomer of 3-Hydroxymandelic acid - COOH
1284.2	356.095	HMDB00750_2	3-Hydroxymandelic acid - COOH
1359.5	324.595	HMDB00158	Tyrosine
1430.2	318.079	HMDB01336	3,4-Dihydroxybenzeneacetic acid
1479.5	322.106	HMDB00259	Serotonin
1602.1	289.079	HMDB00957	Pyrocatechol
90.4	375.077			AAA01098000	(2-Amino-1-hydroxyethyl)phosphonate
110.5	403.063			AAA00670000	L-Cysteate
112.2	387.068			AAA00676000	3-Sulfino-L-alanine
118.4	359.083			AAA01090000	2-Aminoethylphosphonate
138.5	460.165			AAA00831000	Carnosine
141.6	413.138			AAA01201000	D-Glucosamine/D-Galactosamine
187.8	407.138			AAA00768000	5-Guanidino-2-oxopentanoate
254.6	394.141			AAA00642000	N(alpha)-Acetyl-L-2,4-diaminobutyrate
264.8	381.111			AAA00802000	L-4-Hydroxyglutamate semialdehyde
273.8	380.164			AAA00742000	(3S)-3,6-Diaminohexanoate
287.9	397.107			AAA00801000	L-erythro-4-Hydroxyglutamate
299.9	408.159			AAA00437000	N-Acetylornithine
304.7	761.303			AAA01254000	6''-O-Carbamoylkanamycin A
307.7	466.163			AAA00762000	4-(L-gamma-Glutamylamino)butanoate
314.5	460.165			AAA00831000	Isomer of Carnosine
349	470.138			AAA00988000	L-Formylkynurenine
349.3	363.149			AAA00770000	4-Guanidinobutanal
355.1	379.132			AAA00730000	2-Amino-5-oxohexanoate
378.2	365.116			AAA00811000	L-Glutamate 5-semialdehyde
393.1	397.143			AAA01231000	2-Deoxy-scyllo-inosamine
428.3	394.143			AAA00610000	N(gamma)-Acetyldiaminobutyrate
431.8	408.122			AAA00597A01	N-Acetyl-L-Asparagine
443.5	409.106			AAA01706000	7-Cyano-7-carbaguanine
446.1	427.099			AAA00888000	L-Dopachrome
449.4	309.126			AAA00639000	Isomer of (R)-1-Aminopropan-2-ol
463	347.117			AAA00774000	Creatinine
473.2	379.131			AAA00730000	L-2-Aminoadipate 6-semialdehyde
481.5	392.127			AAA00608000	5-Hydroxyectoine
493.3	350.152			AAA00740000	5-Aminopentanamide
494.5	381.111			AAA01510000	2-Oxo-4-hydroxy-5-aminovalerate
507.4	309.127			AAA00639000	(R)-1-Aminopropan-2-ol
518.4	321.127			AAA00759000	Isomer of 4-Aminobutyraldehyde
518.6	379.132			AAA00724000	6-Amino-2-oxohexanoate
529.1	359.117			AAA00557000	5-Methylcytosine
529.4	365.116			AAA00808000	5-Amino-2-oxopentanoic acid
541.1	381.111			AAA01510000	O-Acetyl-L-serine
544.2	321.09			AAA00669000	Aminoacrylate
548.9	410.091			AAA00132000	Ascorbate
553.6	351.137			AAA01649000	4-Methylaminobutyrate
556.9	345.138			AAA00827000	Histamine
559.7	321.127			AAA00759000	Isomer of 4-Aminobutyraldehyde
579.4	381.112			AAA01510000	L-threo-3-Methylaspartate
585.6	443.127			AAA00861000	Isomer of p-Hydroxyphenylacetylglycine
590.2	470.138			AAA00988000	Isomer of L-Formylkynurenine
597.8	447.103			AAA00667000	S-Glutathionyl-L-cysteine - 2 tags
602.4	395.127			AAA00681000	O-Acetyl-L-homoserine
610.5	321.127			AAA00759000	4-Aminobutyraldehyde
620.2	335.106			AAA00644000	1-Aminocyclopropane-1-carboxylate
635.2	443.127			AAA00861000	p-Hydroxyphenylacetylglycine
636	404.114			AAA00906000	Isomer of 3,4-Dihydroxyphenylethyleneglycol
643.3	321.127			AAA00759000	Isomer of 4-Aminobutyraldehyde
647.7	337.121			AAA00007I02	L-3-Aminoisobutanoate/(R)-3-Amino-2-methylpropanoate
664.2	321.09			AAA00669000	Dehydroalanine
665	337.122			AAA00007I02	Isomer of L-3-Aminoisobutanoate/(R)-3-Amino-2-methylpropanoate
667.8	404.116			AAA00906000	3,4-Dihydroxyphenylethyleneglycol
670.6	412.091			AAA01577000	5-Amino-6-(5'-phospho-D-ribitylamino)uracil - 2 tags
684.9	351.134			AAA01649000	Isomer of 4-Methylaminobutyrate
686.8	365.116			AAA00808000	trans-3-Hydroxy-L-proline/cis-3-Hydroxy-L-proline
691.8	424.106			AAA00882000	2,4-Dihydroxyhept-2-enedioate
723.8	351.135			AAA01649000	Isomer of 4-Methylaminobutyrate
724.1	404.115			AAA00906000	Isomer of 3,4-Dihydroxyphenylethyleneglycol
725.2	337.122			AAA00007I02	Isomer of L-3-Aminoisobutanoate/(R)-3-Amino-2-methylpropanoate
731.1	413.15			AAA01061000	L-Homophenylalanine
746.1	441.111			AAA00986000	4-(2-Aminophenyl)-2,4-dioxobutanoate
760.4	443.127			AAA00861000	Isomer of p-Hydroxyphenylacetylglycine
773.6	443.127			AAA00861000	Isomer of p-Hydroxyphenylacetylglycine
794.9	429.112			AAA00887000	2-Carboxy-2,3-dihydro-5,6-dihydroxyindole
831.4	416.114			AAA00916000	3,4-Dihydroxyphenylpropanoate
838.6	345.091			AAA01634000	2,5-Dihydroxypyridine
841.9	414.099			AAA00921000	trans-2,3-Dihydroxycinnamate
844.4	402.1			AAA00937000	3,4-Dihydroxymandelaldehyde
863.2	432.111			AAA00908000	3-(3,4-Dihydroxyphenyl)lactate
869.4	402.101			AAA00937000	2,6-Dihydroxyphenylacetate
871.8	414.101			AAA00921000	2-Hydroxy-3-(4-hydroxyphenyl)propenoate
900	395.106			AAA00970000	4,6-Dihydroxyquinoline
908.4	402.101			AAA00937000	Isomer of 2,6-Dihydroxyphenylacetate
910.3	354.615			AAA01686000	Tetrahydrobiopterin - 2 tags/L-threo-Tetrahydrobiopterin - 2 tags
913.1	352.601			AAA01684000	Isomer of 6-Pyruvoyltetrahydropterin - 2 tags
940	473.137			AAA00891A01	N-Acetyl-3,4-Dihydroxy-L-phenylalanine
940.4	352.601			AAA01684000	6-Pyruvoyltetrahydropterin - 2 tags
992.9	344.603			AAA01709000	Isomer of Pyrimidodiazepine - 2 tags
1011.8	413.104			AAA00915A02	N2-Acetyl-Cysteinyldopa - 2 tags
1032.7	344.603			AAA01709000	Pyrimidodiazepine - 2 tags
1060.4	414.101			AAA00286000	3-(4-Hydroxyphenyl)pyruvate
1074	370.111			AAA00870000	4-Hydroxyphenylacetaldehyde
1083.6	369.067			AAA01135000	L-Selenocystathionine - 2 tags
1121.7	370.111			AAA00870000	Isomer of 4-Hydroxyphenylacetaldehyde
1141.1	409.122			AAA00976000	N-Acetylindoxyl
1162.9	370.111			AAA00870000	Isomer of 4-Hydroxyphenylacetaldehyde
1179.2	370.111			AAA00870000	Isomer of 4-Hydroxyphenylacetaldehyde
1209	370.111			AAA00870000	Isomer of 4-Hydroxyphenylacetaldehyde
1222.3	328.133			AAA01671000	7,8-Diaminononanoate - 2 tags
1225.4	332.593			AAA00891000	3,4-Dihydroxy-L-phenylalanine - 2 tags
1237.9	370.111			AAA00870000	Isomer of 4-Hydroxyphenylacetaldehyde
1430.1	330.577			AAA00885000	5,6-Dihydroxyindole-2-carboxylate - 2 tags
1506.7	331.602			AAA00893A01	N-Acetyl-Dopamine - 2 tags
1507.3	325.087			AAA00929000	3-(2,3-Dihydroxyphenyl)propanoate - 2 tags
1581.2	303.074			AAA00869000	Gentisate aldehyde - 2 tags
1582.3	310.082			AAA00895000	3,4-Dihydroxyphenylacetaldehyde - 2 tags
1739.3	534.232			AAA00415000	2-Methoxyestrone
1854.8	644.379			AAA00331000	gamma-Tocotrienol
1855.6	308.581			AAA00978000	2,3-Dihydroxyindole - 2 tags
