# Supplementary material for: Average daily gain divergence in beef steers is associated with altered plasma metabolome and whole blood immune-related gene expression
Source: Transl Anim Sci. 2020 May 27;4(3):txaa074. doi: 10.1093/tas/txaa074 (PMC7381838; doi:10.1093/tas/txaa074)
Supplement: txaa074_suppl_Supplementary_Table_S2 [file txaa074_suppl_supplementary_table_s2.xlsx]

## Sheet: Sheet1
Supplementary Table 2. List of identified carbonyl metabolites
Normalized RT (s)	m/z_light	m/z_heavy	HMDB No.	Compound	LI Library No.	Compound
840.3	378.147	380.154	HMDB01864	2-Ketohexanoic acid
809.5	378.148	380.154	HMDB00491	3-Methyl-2-oxovaleric acid
386.6	428.15	430.156	HMDB00660	Fructose
329.5	428.149	430.156	HMDB00143	Galactose
379.2	428.15	430.156	HMDB00660	Glucose
444.4	338.116	340.123	HMDB01051	Glyceraldehyde
635.6	427.143	429.149	HMDB00714	Hippuric Acid
411.5	428.147	430.154	HMDB00660	Isomer of Fructose
438.7	338.116	340.123	HMDB01051	Isomer of Glyceraldehyde
342.7	590.201	592.207	HMDB00186	Lactose
411.5	412.153	414.16	HMDB00174	L-Fucose
1081.4	638.362	640.368	HMDB00467	Nutriacholic acid
668.3	441.159	443.165	HMDB00821	Phenylacetylglycine
847.4	394.142	396.149			AAA00714000	(R)-3-Hydroxy-3-methyl-2-oxopentanoate
824.4	394.142	396.149			AAA00714000	(S)-2-Aceto-2-hydroxybutanoate
868.3	378.148	380.154			AAA00708000	(S)-3-Methyl-2-oxopentanoic acid
440.1	462.109	464.114			AAA01556000	1-Deoxy-D-xylulose 5-phosphate
407.1	440.113	442.12			AAA00120000	2-Dehydro-3-deoxy-D-glucarate/5-Dehydro-4-deoxy-D-glucarate
753	396.123	398.129			AAA00123000	2-Dehydro-3-deoxy-L-arabinonate/2-Dehydro-3-deoxy-D-xylonate
868.5	394.143	396.149			AAA00714000	2-Dehydropantoate
626.5	408.122	410.128			AAA00726000	2-Oxoadipate
651.3	428.126	430.133			AAA00286000	3-(4-Hydroxyphenyl)pyruvate
412.6	434.104	436.111			AAA00867000	3-Fumarylpyruvate/Maleylpyruvate
824.4	465.158	467.166			AAA01017000	3-Methylindolepyruvate
911.8	378.148	380.154			AAA00708000	4-Methyl-2-oxopentanoate
399.5	393.122	395.129			AAA00841000	4-Oxoglutaramate
385.4	428.174	430.18			AAA00972000	5-Hydroxykynurenamine
824.5	364.131	366.138			AAA00731000	5-Oxopentanoate
772.3	350.116	352.123			AAA00181000	Acetoacetate
429.7	422.101	424.11			AAA00130000	Dehydroascorbate
800.1	335.093	337.1			AAA00130000	Dehydroascorbate - 2 tags
544	406.109	408.117			AAA01034000	gamma-Oxalocrotonate
464	308.106	310.113			AAA00070000	Glycolaldehyde
549	322.085	324.092			AAA00460000	Glyoxylate
567.1	352.096	354.103			AAA00633000	Hydroxypyruvate
887.1	394.142	396.149			AAA00714000	Isomer of (S)-2-Aceto-2-hydroxybutanoate
992.6	378.147	380.154			AAA00708000	Isomer of (S)-3-Methyl-2-oxopentanoic acid
423.2	308.105	310.112			AAA00070000	Isomer of Glycolaldehyde
428.6	308.106	310.112			AAA00070000	Isomer of Glycolaldehyde
1090.5	582.299	584.306			AAA01401000	Prostaglandin B2
742.8	336.101	338.107			AAA00009000	Pyruvate
1446.3	550.275	552.28			AAA00380000	Testololactone
